# Supplementary material for: catena-Poly[[chloridodimethyl­tin(IV)]-μ-chloro­acetato-κ2 O:O′]
Source: Acta Crystallogr Sect E Struct Rep Online. 2011 Nov 23;67(Pt 12):m1805. doi: 10.1107/S160053681104918X (PMC3238711; doi:10.1107/S160053681104918X)
Supplement: Supplementary file 2 [file e-67-m1805-Isup2.hkl]

# 
# h,k,l, Fc-squared, Fo-squared, sigma(Fo-squared) and status flag 
# 
data_I
_shelx_title ' 100129f in P2(1)/c' 
_shelx_refln_list_code          4 
_shelx_F_calc_maximum      306.14 
_exptl_crystal_F_000       528.00 
_reflns_d_resolution_high  0.8405 
 
loop_ 
 _symmetry_equiv_pos_as_xyz 
 'x, y, z' 
 '-x, y+1/2, -z+1/2' 
 '-x, -y, -z' 
 'x, -y-1/2, z-1/2' 
 
_cell_length_a     6.9881 
_cell_length_b     9.9477 
_cell_length_c    12.6860 
_cell_angle_alpha  90.000 
_cell_angle_beta   98.891 
_cell_angle_gamma  90.000 
 
_shelx_F_squared_multiplier     1.000 
 
loop_ 
 _refln_index_h 
 _refln_index_k 
 _refln_index_l 
 _refln_F_squared_calc 
 _refln_F_squared_meas 
 _refln_F_squared_sigma 
 _refln_observed_status 
   1   0   0    16994.61    19879.49    981.51 o 
   2   0   0      797.31      808.88     58.00 o 
   3   0   0     2989.12     3347.39    192.72 o 
   4   0   0     5620.44     6122.29    337.65 o 
   5   0   0     8080.37    12553.15    687.12 o 
   6   0   0     4619.81     9111.87    557.26 o 
   7   0   0     1155.81     3568.23    348.10 o 
   1   1   0     2333.33     2559.04     68.95 o 
   2   1   0    11098.37    11869.43    460.94 o 
   3   1   0     2362.88     2381.19    116.49 o 
   4   1   0    10986.78    11381.85    420.60 o 
   5   1   0     2136.14     3199.69    157.31 o 
   6   1   0      105.56      255.22     83.80 o 
   7   1   0       17.43       45.67     70.72 o 
   8   1   0      248.04      582.54    830.43 o 
   0   2   0     7526.57     7996.50    240.83 o 
   1   2   0      478.64      444.97     32.44 o 
   2   2   0     1268.86     1386.24     89.53 o 
   3   2   0      131.88      111.13     21.67 o 
   4   2   0      594.73      579.36     50.65 o 
   5   2   0      374.18      613.68    115.40 o 
   6   2   0      284.69      378.87    121.92 o 
   7   2   0      137.32      312.10    145.61 o 
   8   2   0       92.81      118.91    467.63 o 
   1   3   0        7.46        8.08      8.70 o 
   2   3   0     3099.12     3113.10     88.81 o 
   3   3   0     1202.96     1273.74     59.14 o 
   4   3   0      413.73      575.43     55.72 o 
   5   3   0      278.93      325.16    103.49 o 
   6   3   0       38.52       49.51     34.70 o 
   7   3   0        5.14      -52.28     46.17 o 
   0   4   0    38144.29    35957.18   1280.52 o 
   1   4   0     8148.13     8522.85    309.02 o 
   2   4   0     2796.65     2776.76    100.91 o 
   3   4   0      198.66      213.89     25.51 o 
   4   4   0     3673.75     3597.53    166.14 o 
   5   4   0     1815.66     1929.22    313.95 o 
   6   4   0     2088.94     2529.82    574.24 o 
   7   4   0     1092.51     1472.39    923.71 o 
   1   5   0      690.98      672.00     24.54 o 
   2   5   0     9202.25     8642.08    275.89 o 
   3   5   0     3029.72     3063.26    140.39 o 
   4   5   0     6056.03     6129.49    260.92 o 
   5   5   0     2463.37     2469.55    175.06 o 
   6   5   0        7.30       -5.02     36.16 o 
   7   5   0        1.56      -14.11     50.93 o 
   0   6   0    22886.63    23266.63    892.20 o 
   1   6   0     2868.69     2930.76     88.77 o 
   2   6   0      853.94      751.91     40.52 o 
   3   6   0     1042.79      982.99     56.15 o 
   4   6   0      954.27      863.31     58.24 o 
   5   6   0     2019.81     2124.01    126.61 o 
   6   6   0     1186.76     1323.28    120.62 o 
   7   6   0      393.79      715.23    185.43 o 
   1   7   0     2283.07     2269.20     72.23 o 
   2   7   0        1.90       14.86     17.42 o 
   3   7   0       14.23       24.34     19.80 o 
   4   7   0     1645.15     1502.51     80.77 o 
   5   7   0      124.67      118.42     46.10 o 
   6   7   0        9.29       11.99     75.58 o 
   0   8   0      626.55      629.58    110.29 o 
   1   8   0      370.50      317.42     46.98 o 
   2   8   0      162.11      138.13     27.14 o 
   3   8   0        1.25      -17.03     18.44 o 
   4   8   0      311.04      304.84     38.51 o 
   5   8   0        3.46       -4.30     31.97 o 
   6   8   0      137.50       99.88     50.69 o 
   1   9   0       36.63       -0.32     22.91 o 
   2   9   0     2387.67     2550.21    121.83 o 
   3   9   0      724.92      809.76     60.53 o 
   4   9   0      591.67      639.42     56.99 o 
   5   9   0      839.54      876.77     98.39 o 
   0  10   0     3911.90     4213.47    303.62 o 
   1  10   0     1836.03     1868.01    173.16 o 
   2  10   0      922.31     1101.83     79.55 o 
   3  10   0       42.71      -10.28     26.41 o 
   4  10   0      792.96      686.42     70.91 o 
   1  11   0      265.44      394.03     71.08 o 
   2  11   0      692.32      900.81    136.83 o 
   3  11   0      497.74      583.40    137.87 o 
  -8   1   1      114.78      116.65     76.39 o 
  -7   1   1      225.27     2114.02    652.69 o 
  -6   1   1       64.10       15.58     25.13 o 
  -5   1   1     2652.01     2654.03    125.85 o 
  -4   1   1     1742.69     1987.43     96.41 o 
  -3   1   1     7831.87     7821.99    293.91 o 
  -2   1   1    12072.81    12089.54    434.63 o 
  -1   1   1     1020.08     1048.15     55.56 o 
   0   1   1       83.77       99.40      9.54 o 
   1   1   1     7092.60     7674.14    375.40 o 
   2   1   1    11143.45    12525.48    369.17 o 
   3   1   1     3218.63     3294.65    132.88 o 
   4   1   1     5071.79     5890.70    475.65 o 
   5   1   1      609.32      694.59     58.16 o 
   6   1   1      127.14      147.69     43.09 o 
   7   1   1      125.22      145.87     57.57 o 
   8   1   1      380.98      336.84    109.04 o 
  -7   2   1     2322.09     4553.89   8349.25 o 
  -6   2   1      783.44      893.62     89.92 o 
  -5   2   1     1963.11     1775.29     76.30 o 
  -4   2   1     2989.71     3149.42    159.36 o 
  -3   2   1      748.93      818.14     56.47 o 
  -2   2   1     4063.14     4267.27    117.10 o 
  -1   2   1    15180.44    15028.59    342.65 o 
   0   2   1    20079.15    20269.63    509.27 o 
   1   2   1    22393.97    20788.77    742.09 o 
   2   2   1    16389.08    17751.88    516.87 o 
   3   2   1      772.10      860.65     59.61 o 
   4   2   1     4271.44     4769.06    158.97 o 
   5   2   1      842.65      884.47     73.34 o 
   6   2   1     5164.92     6524.45    716.89 o 
   7   2   1     1559.37     2015.15    435.47 o 
  -7   3   1      241.12      324.27    196.81 o 
  -6   3   1      682.54      935.04    491.77 o 
  -5   3   1     3497.77     3426.91    160.40 o 
  -4   3   1     3587.01     3564.61    140.88 o 
  -3   3   1    29514.38    30375.25    769.99 o 
  -2   3   1    13588.02    13804.84    356.27 o 
  -1   3   1     1776.11     1984.84     52.51 o 
   0   3   1      155.91      159.77     11.30 o 
   1   3   1     3985.55     3778.18    106.69 o 
   2   3   1    38841.00    38995.41   1685.29 o 
   3   3   1     8222.23     8943.74    272.25 o 
   4   3   1     3551.71     3928.63    135.08 o 
   5   3   1     1865.95     2052.17    114.18 o 
   6   3   1        0.18      -22.31     29.96 o 
   7   3   1      412.10      517.53    173.32 o 
  -7   4   1     1211.18     4669.71    565.77 o 
  -6   4   1      412.21      549.33    178.06 o 
  -5   4   1      112.36      140.32     39.45 o 
  -4   4   1      525.08      505.14     98.79 o 
  -3   4   1       49.78       26.31     15.21 o 
  -2   4   1     5810.40     5562.79    139.12 o 
  -1   4   1     4108.57     4045.56     93.83 o 
   0   4   1      733.61      773.71     35.24 o 
   1   4   1     6907.62     7620.51    182.11 o 
   2   4   1     2049.64     2079.69    104.69 o 
   3   4   1      555.62      579.51     48.86 o 
   4   4   1      342.87      299.30     44.18 o 
   5   4   1       49.52       24.72     30.81 o 
   6   4   1     1804.40     2042.81    128.52 o 
   7   4   1      538.32     1010.44    402.78 o 
  -7   5   1        1.79       -4.29    161.05 o 
  -6   5   1      117.25      117.82     89.84 o 
  -5   5   1       22.02       16.30     37.67 o 
  -4   5   1        1.40       -8.15     18.24 o 
  -3   5   1      210.28      205.00     27.07 o 
  -2   5   1      118.06      158.32     28.28 o 
  -1   5   1       10.80       10.52      7.67 o 
   0   5   1       97.96       85.89     14.57 o 
   1   5   1      553.85      508.88     22.15 o 
   2   5   1       89.57       65.95     18.50 o 
   3   5   1      157.04      118.99     30.44 o 
   4   5   1      393.59      414.09     54.88 o 
   5   5   1       56.61       85.11     39.44 o 
   6   5   1       56.11       89.71     43.95 o 
   7   5   1        2.83      -28.19     43.57 o 
  -7   6   1      397.59      693.64    352.11 o 
  -6   6   1      118.40      134.88     91.95 o 
  -5   6   1      693.70      846.04     85.85 o 
  -4   6   1      722.94      653.25     46.55 o 
  -3   6   1     1035.38     1078.85     52.36 o 
  -2   6   1      138.94       96.78     20.32 o 
  -1   6   1     2472.25     2543.57     67.78 o 
   0   6   1     5156.05     5382.78    126.08 o 
   1   6   1      493.15      482.82     29.66 o 
   2   6   1     2608.87     2499.85    140.27 o 
   3   6   1      124.01       99.46     40.62 o 
   4   6   1     1073.81      925.37     73.14 o 
   5   6   1      213.03      208.03     89.31 o 
   6   6   1      818.20     1066.77    106.20 o 
  -6   7   1       28.12       13.49     42.74 o 
  -5   7   1     2464.91     2329.19    155.92 o 
  -4   7   1     2440.22     2567.49     99.61 o 
  -3   7   1     5509.49     5312.72    194.18 o 
  -2   7   1     5470.96     5153.65    159.98 o 
  -1   7   1        1.24       -9.49     14.97 o 
   0   7   1        0.42       -2.25     11.04 o 
   1   7   1     4200.42     4368.86    130.96 o 
   2   7   1     6613.78     6544.72    464.26 o 
   3   7   1     2176.59     1980.99     92.16 o 
   4   7   1     3738.44     3407.92    139.24 o 
   5   7   1      195.44      252.05     57.02 o 
   6   7   1       30.16        5.61     45.47 o 
  -6   8   1      597.62      485.89     84.33 o 
  -5   8   1      433.61      319.46     49.82 o 
  -4   8   1      229.72      134.06     30.96 o 
  -3   8   1      385.35      402.82     41.45 o 
  -2   8   1      915.57      853.94     73.69 o 
  -1   8   1     4496.06     4883.42    154.69 o 
   0   8   1     5091.58     5373.62    147.65 o 
   1   8   1     1494.98     1625.30     69.52 o 
   2   8   1     1642.27     1636.94     71.66 o 
   3   8   1       20.78        1.09     19.46 o 
   4   8   1      587.47      584.66     59.67 o 
   5   8   1      503.49      555.16     80.17 o 
  -5   9   1      112.11       59.66     35.44 o 
  -4   9   1      509.23      515.05     55.07 o 
  -3   9   1     2202.75     2119.43     90.31 o 
  -2   9   1      688.73      754.83     80.76 o 
  -1   9   1       22.34        0.85     24.27 o 
   0   9   1       15.51       -5.41     27.87 o 
   1   9   1       86.74       52.89     23.86 o 
   2   9   1     2560.55     2621.45    102.64 o 
   3   9   1     1469.26     1495.30     73.67 o 
   4   9   1      105.44       67.52     28.12 o 
   5   9   1      145.54      112.70     45.49 o 
  -4  10   1        7.53      -29.72     30.93 o 
  -3  10   1      173.46      149.14     34.81 o 
  -2  10   1      640.48      628.22     64.45 o 
  -1  10   1       28.05       40.08     40.69 o 
   0  10   1      447.91      460.52     71.51 o 
   1  10   1      742.88      929.01     95.97 o 
   2  10   1        0.02       -6.29     28.17 o 
   3  10   1       69.43       27.77     28.81 o 
   4  10   1       77.11       63.77     34.29 o 
  -3  11   1      262.74      216.81     61.45 o 
  -2  11   1      495.21      713.81     88.41 o 
  -1  11   1        0.55      -43.78     41.48 o 
   0  11   1       11.24       17.83     44.19 o 
   1  11   1      699.41      789.34     91.98 o 
   2  11   1      364.32      265.07     66.54 o 
  -7   0   2     1766.52     1710.68    148.17 o 
  -6   0   2     2895.40     3116.03    212.49 o 
  -5   0   2     4568.99     4607.98    280.54 o 
  -4   0   2      675.31      586.91     75.50 o 
  -3   0   2     1418.56     1328.31     99.88 o 
  -2   0   2      426.16      481.48     50.71 o 
  -1   0   2    93724.63    80954.25   3971.09 o 
   0   0   2    38138.96    37831.38   1335.91 o 
   1   0   2     1958.50     1877.23    105.56 o 
   2   0   2    13132.59    13849.39    696.60 o 
   3   0   2      193.38      363.81     44.88 o 
   4   0   2     6967.87     7942.09    424.00 o 
   5   0   2     9870.23    11312.25    600.93 o 
   6   0   2     3159.42     3805.34    248.94 o 
  -7   1   2       53.66       16.77     43.91 o 
  -6   1   2       89.96       14.67     27.66 o 
  -5   1   2     4658.77     4889.24    208.08 o 
  -4   1   2     4156.06     4399.79    184.67 o 
  -3   1   2     7615.20     6978.14    268.50 o 
  -2   1   2     4695.54     4815.45    117.85 o 
  -1   1   2     1576.20     1553.56     41.34 o 
   0   1   2       72.11       72.41      7.68 o 
   1   1   2    22168.97    21543.25    622.76 o 
   2   1   2      970.95      983.94     39.67 o 
   3   1   2    10104.26    10511.39    388.68 o 
   4   1   2     8697.76     9491.45    353.56 o 
   5   1   2       10.50       55.38     41.36 o 
   6   1   2       46.63       17.65     33.90 o 
   7   1   2       48.44       85.96     49.62 o 
  -6   2   2      231.78      172.30     30.59 o 
  -5   2   2      696.85      619.24     42.01 o 
  -4   2   2        0.02      -18.61     12.41 o 
  -3   2   2     1550.52     1682.44     56.30 o 
  -2   2   2      278.70      298.95     13.78 o 
  -1   2   2     5549.20     5519.81    132.66 o 
   0   2   2     3544.13     3495.79     94.66 o 
   1   2   2      844.31      815.29     32.08 o 
   2   2   2      186.13      178.66     23.31 o 
   3   2   2      349.06      390.68     26.38 o 
   4   2   2      367.61      369.62     30.70 o 
   5   2   2      693.94      623.12     75.06 o 
   6   2   2      183.70      232.02     49.87 o 
   7   2   2       90.60      147.20     48.21 o 
  -8   3   2        0.29      -11.58     47.23 o 
  -6   3   2       57.86       32.12     30.47 o 
  -5   3   2      159.69      154.28     25.99 o 
  -4   3   2      282.97      298.53     47.96 o 
  -3   3   2     1968.19     1864.96     50.22 o 
  -2   3   2       76.11       67.94     10.90 o 
  -1   3   2       24.11       23.15      7.53 o 
   0   3   2      662.81      633.70     22.86 o 
   1   3   2      952.63      951.19     29.82 o 
   2   3   2     1587.84     1618.11     58.95 o 
   3   3   2      751.44      705.57     34.44 o 
   4   3   2      796.98      818.68     58.76 o 
   5   3   2        4.62        0.94     25.52 o 
   6   3   2        5.84      -46.90     31.26 o 
   7   3   2       25.62       -3.70     43.73 o 
  -7   4   2     1099.81     2328.23   5362.14 o 
  -6   4   2      798.41      678.86    110.17 o 
  -5   4   2     2098.12     2038.86    111.88 o 
  -4   4   2        0.70       -5.75     12.25 o 
  -3   4   2     1126.79     1097.86     40.72 o 
  -2   4   2     1575.75     1572.84     50.16 o 
  -1   4   2    20759.18    21127.07    443.28 o 
   0   4   2    10647.28    12012.02    299.41 o 
   1   4   2     4782.71     4783.57    119.01 o 
   2   4   2     2622.29     2603.74     97.18 o 
   3   4   2     1658.64     1722.92     91.78 o 
   4   4   2     1592.23     1453.37    101.71 o 
   5   4   2     2988.12     3075.74    155.02 o 
   6   4   2     2883.15     3287.73    233.75 o 
   7   4   2      147.01      124.01     53.21 o 
  -7   5   2       76.10       24.57     56.51 o 
  -6   5   2      294.15      308.35    139.58 o 
  -5   5   2     3491.01     3429.35    139.67 o 
  -4   5   2     3997.32     3794.52    124.29 o 
  -3   5   2     9011.24     8487.75    210.50 o 
  -2   5   2     2637.74     2667.02     82.93 o 
  -1   5   2      406.26      357.73     21.72 o 
   0   5   2       85.20       55.96     11.31 o 
   1   5   2    13905.71    14053.97    329.58 o 
   2   5   2     3740.93     3986.45    186.61 o 
   3   5   2     5592.48     5614.83    237.58 o 
   4   5   2     5967.80     5662.75    245.60 o 
   5   5   2        9.07      -22.04     29.24 o 
   6   5   2        7.10      -10.52     39.49 o 
   7   5   2      108.00      101.70     56.29 o 
  -7   6   2      571.45      663.34    366.45 o 
  -6   6   2     1199.20     1296.15    417.28 o 
  -5   6   2     1764.43     1831.99    389.21 o 
  -4   6   2      110.40       96.31     26.79 o 
  -3   6   2     1221.93     1202.37     56.07 o 
  -2   6   2      704.97      652.86     32.89 o 
  -1   6   2    16883.41    17111.59    405.97 o 
   0   6   2     8783.11     8888.87    216.92 o 
   1   6   2      646.84      633.79     34.94 o 
   2   6   2     1125.50     1050.25     74.42 o 
   3   6   2      157.62      181.77     83.86 o 
   4   6   2     1984.30     1969.54    151.69 o 
   5   6   2     2506.30     2704.56    150.01 o 
   6   6   2      623.46      582.72     81.77 o 
  -6   7   2        0.10       23.39     48.84 o 
  -5   7   2      843.14      983.78     75.70 o 
  -4   7   2      254.41      288.13     44.32 o 
  -3   7   2       31.77       44.36     20.50 o 
  -2   7   2     1159.66     1203.65     56.54 o 
  -1   7   2      651.92      641.51     34.18 o 
   0   7   2     1264.18     1321.91     44.45 o 
   1   7   2      616.79      634.13     38.98 o 
   2   7   2      242.31      238.37     33.70 o 
   3   7   2     1308.51     1299.45     71.21 o 
   4   7   2      952.93     1037.83     96.89 o 
   5   7   2       18.06      -13.20     34.90 o 
   6   7   2        0.02      -30.77     48.16 o 
  -6   8   2       22.16      -15.77     45.14 o 
  -5   8   2       88.63       35.98     33.17 o 
  -4   8   2       10.25        7.75     27.24 o 
  -3   8   2        0.10      -18.89     20.56 o 
  -2   8   2      377.56      333.65     37.21 o 
  -1   8   2      838.64      886.89     52.28 o 
   0   8   2       76.08       60.04     20.70 o 
   1   8   2      326.96      355.51     35.64 o 
   2   8   2      149.64       99.05     30.72 o 
   3   8   2      560.28      531.58     53.60 o 
   4   8   2       40.84       54.38     37.70 o 
   5   8   2       36.98        6.26     45.23 o 
  -5   9   2      526.58      480.61     62.57 o 
  -4   9   2      475.41      527.11     89.91 o 
  -3   9   2     2808.84     2792.58    110.45 o 
  -2   9   2      545.98      508.72     47.28 o 
  -1   9   2        0.11      -22.26     24.40 o 
   0   9   2       14.21       -7.94     22.05 o 
   1   9   2     2075.78     2170.60    102.28 o 
   2   9   2     1455.27     1355.18     66.94 o 
   3   9   2      707.87      667.12     94.25 o 
   4   9   2     1058.85     1121.62     80.54 o 
   5   9   2        1.79       24.75     47.62 o 
  -4  10   2        6.56        4.75     35.43 o 
  -3  10   2      402.44      312.11     53.41 o 
  -2  10   2     1061.21     1163.60     80.27 o 
  -1  10   2     3239.70     3511.17    151.63 o 
   0  10   2     2145.64     2595.95    331.21 o 
   1  10   2     1517.18     1631.03    122.04 o 
   2  10   2      404.03      342.99     51.96 o 
   3  10   2      568.89      389.43     62.76 o 
   4  10   2      481.53      488.29     54.40 o 
  -3  11   2      576.19      578.73     83.36 o 
  -2  11   2      369.63      335.54     93.48 o 
  -1  11   2       99.99       61.28     50.96 o 
   0  11   2       47.73       59.13     45.12 o 
   1  11   2      623.36      763.10    143.02 o 
   2  11   2      543.71      791.20     89.18 o 
  -8   1   3      126.83       70.64     65.05 o 
  -7   1   3        0.26      -20.51     24.97 o 
  -6   1   3     1202.02     1190.61     65.83 o 
  -5   1   3      832.24      796.48     41.43 o 
  -4   1   3     2526.42     2585.40     85.02 o 
  -3   1   3     8454.82     8386.69    227.64 o 
  -2   1   3     1674.57     1709.79     51.00 o 
  -1   1   3       56.16       74.98     12.23 o 
   0   1   3     3469.96     3479.96     96.11 o 
   1   1   3     6970.12     7886.76    262.37 o 
   2   1   3     3659.81     3887.75    125.61 o 
   3   1   3     6210.71     6499.75    204.33 o 
   4   1   3     1195.35     1220.44    107.70 o 
   5   1   3       33.79       -0.62     16.91 o 
   6   1   3       11.71      -16.14     30.68 o 
   7   1   3      467.28      624.93     84.45 o 
  -8   2   3     1071.35      906.09    107.66 o 
  -7   2   3      970.70     1061.24    162.87 o 
  -6   2   3     1066.32      942.99     60.42 o 
  -5   2   3     1105.39     1037.72     47.73 o 
  -4   2   3      203.23      155.96     23.40 o 
  -3   2   3     2002.43     2004.41     52.77 o 
  -2   2   3     9709.17     9288.68    200.07 o 
  -1   2   3     5879.24     5691.82    142.60 o 
   0   2   3     4451.85     4455.39    136.43 o 
   1   2   3    22573.33    23390.78    999.65 o 
   2   2   3     1315.58     1417.50     54.74 o 
   3   2   3     3741.18     3938.67    238.77 o 
   4   2   3      112.90      113.21     20.23 o 
   5   2   3     4496.47     4198.72    235.45 o 
   6   2   3     4596.22     5373.23    241.96 o 
   7   2   3      473.09      573.15    108.96 o 
  -8   3   3      288.04      239.14     79.31 o 
  -7   3   3       10.56      -15.38     32.68 o 
  -6   3   3     1750.05     1608.14    104.22 o 
  -5   3   3     1312.68     1400.46     59.07 o 
  -4   3   3    11729.81    11737.77    360.36 o 
  -3   3   3    20607.04    20875.25    498.60 o 
  -2   3   3      320.03      314.13     19.71 o 
  -1   3   3       18.36       10.23      7.30 o 
   0   3   3      960.85      863.55     29.30 o 
   1   3   3    30580.03    30084.27    758.77 o 
   2   3   3    20520.21    21440.41    627.92 o 
   3   3   3     5313.74     5371.47    173.80 o 
   4   3   3     1927.60     2198.66    139.94 o 
   5   3   3      173.67      213.23     44.16 o 
   6   3   3      145.74       96.25     40.10 o 
   7   3   3     1600.12     1657.13    429.47 o 
  -7   4   3      501.78      525.66     76.59 o 
  -6   4   3      235.43      245.67     87.81 o 
  -5   4   3      269.96      259.93     54.60 o 
  -4   4   3      225.14      195.31     24.60 o 
  -3   4   3      939.44      926.15     37.49 o 
  -2   4   3     6039.80     6217.71    155.50 o 
  -1   4   3     1520.87     1381.48     44.55 o 
   0   4   3     4767.10     4524.98    115.10 o 
   1   4   3     6511.02     6361.21    155.91 o 
   2   4   3        1.85       -3.33     14.67 o 
   3   4   3     1182.23     1171.01     73.75 o 
   4   4   3       10.06       21.79     26.67 o 
   5   4   3     1529.16     1549.89     99.89 o 
   6   4   3     1794.54     1903.87    121.57 o 
   7   4   3       45.96       40.35     45.39 o 
  -7   5   3        6.55      -32.81     46.01 o 
  -6   5   3        1.07      -34.14     32.38 o 
  -5   5   3        5.77       -4.44     29.81 o 
  -4   5   3       61.67       52.35     20.27 o 
  -3   5   3       20.08       17.54     13.99 o 
  -2   5   3       12.60        8.40     11.33 o 
  -1   5   3      299.16      282.10     21.49 o 
   0   5   3      309.09      305.01     21.56 o 
   1   5   3       49.79       56.73     13.87 o 
   2   5   3     1298.97     1373.34     64.71 o 
   3   5   3      247.03      259.02     59.46 o 
   4   5   3       12.84      -22.74     27.91 o 
   5   5   3      160.98      157.08     44.14 o 
   6   5   3        3.57      -52.70     38.00 o 
   7   5   3        2.78       22.97     55.43 o 
  -7   6   3      117.54      190.90    238.01 o 
  -6   6   3      326.24      333.52     88.46 o 
  -5   6   3      733.96      761.38     65.99 o 
  -4   6   3      364.95      311.49     39.80 o 
  -3   6   3      261.04      217.65     28.15 o 
  -2   6   3      612.32      644.85     34.95 o 
  -1   6   3     4219.05     4439.21    108.34 o 
   0   6   3      726.45      743.23     32.47 o 
   1   6   3     2496.99     2477.68     96.50 o 
   2   6   3       36.76       29.72     17.98 o 
   3   6   3      706.42      696.03     70.35 o 
   4   6   3      105.18       57.79     34.79 o 
   5   6   3     1252.36     1153.73     90.55 o 
   6   6   3      486.30      634.75     86.04 o 
  -6   7   3      620.08      626.09    154.89 o 
  -5   7   3     1244.64     1152.59     94.64 o 
  -4   7   3     3351.87     3292.89    137.64 o 
  -3   7   3     6527.22     6657.02    201.14 o 
  -2   7   3      710.17      789.91     46.82 o 
  -1   7   3      157.90      126.87     19.89 o 
   0   7   3     2212.89     2225.53    127.98 o 
   1   7   3     8376.60     8250.88    235.80 o 
   2   7   3     3330.03     3466.19    245.69 o 
   3   7   3     5724.69     5707.60    271.42 o 
   4   7   3      651.81      699.74    100.29 o 
   5   7   3       80.35       44.53     53.43 o 
   6   7   3       15.18       35.29     48.19 o 
  -6   8   3      399.13      415.94    137.03 o 
  -5   8   3      292.08      329.66    122.86 o 
  -4   8   3        5.88        1.19     26.22 o 
  -3   8   3      219.26      204.44     40.53 o 
  -2   8   3     2958.60     3032.89    109.25 o 
  -1   8   3     5249.92     5170.23    162.64 o 
   0   8   3     1641.79     1657.25     69.44 o 
   1   8   3     2919.87     2822.21    101.03 o 
   2   8   3      324.48      283.29     41.32 o 
   3   8   3      583.37      562.73     73.39 o 
   4   8   3      441.73      362.34     64.06 o 
   5   8   3     1581.54     1566.02    154.81 o 
  -5   9   3      212.84      196.78     47.66 o 
  -4   9   3     1074.42     1009.88     78.10 o 
  -3   9   3     1185.56     1204.43     82.36 o 
  -2   9   3       19.59       10.18     26.57 o 
  -1   9   3        5.30       -5.68     29.81 o 
   0   9   3        5.93      -16.63     22.39 o 
   1   9   3     1182.81     1207.23    103.84 o 
   2   9   3     2586.78     2496.87    115.52 o 
   3   9   3      321.46      336.78     49.23 o 
   4   9   3       89.34      113.50     49.40 o 
  -4  10   3      186.92       88.34     41.07 o 
  -3  10   3      131.53       34.28     40.84 o 
  -2  10   3       86.34       70.39     51.08 o 
  -1  10   3      542.12      580.39     63.67 o 
   0  10   3      154.32      107.18     48.86 o 
   1  10   3      112.56      108.14     42.68 o 
   2  10   3       33.19       18.44     31.37 o 
   3  10   3        8.75       18.52     29.92 o 
  -2  11   3       32.39       59.36     50.61 o 
  -1  11   3      170.95      173.12     84.41 o 
   0  11   3      424.46      583.89     84.49 o 
   1  11   3      982.03     1198.17    106.77 o 
   2  11   3       19.86       15.12     40.04 o 
  -8   0   4     1112.65     1183.14    156.43 o 
  -7   0   4     1747.89     1735.71    159.83 o 
  -6   0   4     3364.19     3135.18    201.03 o 
  -5   0   4       70.75       67.58     23.74 o 
  -4   0   4     3359.44     3336.63    209.29 o 
  -3   0   4      953.54      898.50    105.31 o 
  -2   0   4    38327.22    36788.95   1080.52 o 
  -1   0   4    39632.39    33724.15   1200.71 o 
   0   0   4       41.82       19.45      9.55 o 
   1   0   4     2474.41     2336.80    137.31 o 
   2   0   4        0.53       -6.89     15.47 o 
   3   0   4     1953.66     1941.96    126.94 o 
   4   0   4     9980.52     9906.65    524.46 o 
   5   0   4     5013.85     4923.19    290.42 o 
   6   0   4      326.54      389.90     77.53 o 
  -8   1   4       11.55       -5.59     64.56 o 
  -7   1   4        0.48      -24.17     26.04 o 
  -6   1   4     1071.59     1045.88     65.17 o 
  -5   1   4     2728.44     2520.35     88.02 o 
  -4   1   4     4849.48     4799.01    142.58 o 
  -3   1   4     3026.25     3198.37     98.51 o 
  -2   1   4     3324.82     3539.13    106.58 o 
  -1   1   4     3006.07     2898.42     85.40 o 
   0   1   4    15500.57    15562.99    665.59 o 
   1   1   4     4175.09     4086.12    130.72 o 
   2   1   4     5633.30     5806.41    182.61 o 
   3   1   4    16682.85    18621.17    699.57 o 
   4   1   4      524.99      594.22     39.62 o 
   5   1   4        5.55        0.71     18.04 o 
   6   1   4        2.30        5.81     32.69 o 
   7   1   4      728.99      947.87     99.39 o 
  -8   2   4       61.07       12.80     65.37 o 
  -7   2   4       68.31       43.38     38.60 o 
  -6   2   4      376.55      320.07     41.73 o 
  -5   2   4      216.37      165.45     33.91 o 
  -4   2   4      587.93      576.86     28.00 o 
  -3   2   4      187.89      193.97     22.69 o 
  -2   2   4      918.94      859.76     29.51 o 
  -1   2   4     4539.25     4799.10    183.55 o 
   0   2   4     2266.11     2286.05     72.51 o 
   1   2   4      366.52      358.77     29.07 o 
   2   2   4      205.81      249.45     30.56 o 
   3   2   4       15.49        0.02     11.68 o 
   4   2   4      902.45      942.02     48.62 o 
   5   2   4      578.75      580.34     61.37 o 
   6   2   4       64.55       30.62     35.13 o 
   7   2   4      112.64      181.36     57.68 o 
  -7   3   4       10.26      -28.76     42.65 o 
  -6   3   4      149.48      110.04     42.02 o 
  -5   3   4      176.83      121.04     30.61 o 
  -4   3   4     1047.99     1017.98     54.18 o 
  -3   3   4      252.13      251.36     33.12 o 
  -2   3   4        0.25       -9.06      7.40 o 
  -1   3   4      102.07       83.04     14.86 o 
   0   3   4      505.64      474.50     21.12 o 
   1   3   4     1165.85     1323.04     54.24 o 
   2   3   4      641.14      723.51     40.57 o 
   3   3   4      702.49      691.46     69.36 o 
   4   3   4       10.06       24.39     33.38 o 
   5   3   4       22.00       13.00     31.39 o 
   6   3   4        0.22       11.64     32.74 o 
   7   3   4      228.05      318.56     67.58 o 
  -7   4   4      654.86      615.84     80.57 o 
  -6   4   4     1425.64     1271.18     93.97 o 
  -5   4   4      166.79      208.89     78.78 o 
  -4   4   4      873.64      830.60     44.10 o 
  -3   4   4     1550.16     1507.99     51.96 o 
  -2   4   4    11814.64    12102.70    288.35 o 
  -1   4   4     9632.97    10662.70    285.82 o 
   0   4   4     3253.25     3164.21     85.38 o 
   1   4   4     2326.55     2334.17     99.91 o 
   2   4   4      981.23      824.39     39.49 o 
   3   4   4      893.67      810.04     98.71 o 
   4   4   4     1961.37     2108.42    132.86 o 
   5   4   4     4035.04     4186.06    295.04 o 
   6   4   4      300.38      408.59     63.07 o 
   7   4   4      183.20      290.32    104.70 o 
  -7   5   4        4.07        2.51     39.54 o 
  -6   5   4      753.40      803.56     88.50 o 
  -5   5   4     1809.56     1718.69     85.77 o 
  -4   5   4     5557.02     5388.58    280.74 o 
  -3   5   4     3334.57     3392.88     97.83 o 
  -2   5   4     2148.68     2073.02     64.98 o 
  -1   5   4     1760.72     1715.46     55.33 o 
   0   5   4     7793.31     7560.51    219.01 o 
   1   5   4     6674.13     6269.30    158.08 o 
   2   5   4     5457.49     5225.03    223.56 o 
   3   5   4    11693.50    12531.71    487.37 o 
   4   5   4      917.87      913.58     73.02 o 
   5   5   4        6.41      -14.41     49.29 o 
   6   5   4       88.41       31.31     49.25 o 
  -7   6   4      447.24      489.14    104.66 o 
  -6   6   4     1221.73     1201.74    132.90 o 
  -5   6   4      144.13      126.49     32.93 o 
  -4   6   4      752.07      749.46    111.63 o 
  -3   6   4      211.22      208.46     32.45 o 
  -2   6   4     5596.04     5683.74    150.34 o 
  -1   6   4    10745.22    10809.98    263.37 o 
   0   6   4     2202.63     2245.72     94.19 o 
   1   6   4     1106.92     1041.83     47.56 o 
   2   6   4        2.18      -12.54     17.07 o 
   3   6   4      637.15      625.91     68.86 o 
   4   6   4     3344.23     3277.98    204.59 o 
   5   6   4     1563.44     1526.39    174.49 o 
   6   6   4      211.81      251.94    123.94 o 
  -6   7   4      130.71      167.69     76.72 o 
  -5   7   4      335.75      318.59     47.62 o 
  -4   7   4        4.71       -5.34     25.12 o 
  -3   7   4      331.79      314.37     42.69 o 
  -2   7   4     1003.74     1047.28     51.82 o 
  -1   7   4       48.81       35.14     15.24 o 
   0   7   4     1126.93     1050.02     49.09 o 
   1   7   4       81.49       54.30     18.77 o 
   2   7   4      268.18      283.03     36.51 o 
   3   7   4     2149.50     2100.93    194.71 o 
   4   7   4      103.15       78.43     41.22 o 
   5   7   4       15.08       55.88     42.19 o 
  -5   8   4        1.25      -19.64     34.87 o 
  -4   8   4       34.96       26.01     29.28 o 
  -3   8   4       97.16       87.31     28.94 o 
  -2   8   4     1182.93     1273.07     91.69 o 
  -1   8   4       40.00       29.63     24.29 o 
   0   8   4      110.80       72.09     22.54 o 
   1   8   4      567.13      628.07     46.59 o 
   2   8   4      302.75      272.70     41.47 o 
   3   8   4      279.55      224.92     52.89 o 
   4   8   4        0.27       17.33     38.56 o 
   5   8   4      537.62      402.81     77.16 o 
  -5   9   4      111.41       82.67     41.01 o 
  -4   9   4     1379.37     1419.89     87.64 o 
  -3   9   4     1143.45     1081.03     71.68 o 
  -2   9   4      195.83      138.06     47.35 o 
  -1   9   4       56.40       32.81     27.27 o 
   0   9   4      733.98      823.46     59.05 o 
   1   9   4     1541.61     1621.32     85.88 o 
   2   9   4     1520.44     1440.68     82.17 o 
   3   9   4     1851.23     1695.95    118.72 o 
   4   9   4       98.66       34.33     47.46 o 
  -4  10   4      122.97       66.37     39.40 o 
  -3  10   4      500.42      455.09     75.07 o 
  -2  10   4     2143.62     2054.25    137.16 o 
  -1  10   4     1856.16     2068.23    196.21 o 
   0  10   4     1538.82     1656.21    111.48 o 
   1  10   4      870.98      948.14    104.99 o 
   2  10   4      205.11      232.06     44.57 o 
   3  10   4      390.52      417.19     74.83 o 
  -2  11   4      195.71      125.62     54.08 o 
  -1  11   4        6.20      -57.60     67.48 o 
   0  11   4      371.19      463.49     73.88 o 
   1  11   4      549.22      726.92     88.28 o 
  -8   1   5       34.41       11.91     72.91 o 
  -7   1   5      363.84      281.55     58.32 o 
  -6   1   5      594.78      541.23     53.67 o 
  -5   1   5     1009.28      909.53     47.22 o 
  -4   1   5     4092.89     3915.07    122.39 o 
  -3   1   5     2346.62     2446.56     70.16 o 
  -2   1   5       22.11       14.74      8.61 o 
  -1   1   5     2008.24     2054.64     56.99 o 
   0   1   5     4298.43     4167.14    186.72 o 
   1   1   5     3647.33     3580.95    119.43 o 
   2   1   5     7673.63     7883.80    244.48 o 
   3   1   5     2083.39     2240.59     85.73 o 
   4   1   5       28.11        3.61     15.56 o 
   5   1   5        9.89       10.80     20.58 o 
   6   1   5      399.04      420.22    105.15 o 
   7   1   5      468.36      652.13    124.59 o 
  -8   2   5      594.18      453.33    106.28 o 
  -7   2   5     1165.90     1136.78     91.62 o 
  -6   2   5     1501.30     1441.61     78.66 o 
  -5   2   5       95.49       77.03     26.67 o 
  -4   2   5      241.46      208.33     33.22 o 
  -3   2   5     7580.23     7346.93    165.05 o 
  -2   2   5    15683.86    17161.38    447.46 o 
  -1   2   5     5764.53     5820.41    217.93 o 
   0   2   5    15809.34    14342.93    373.86 o 
   1   2   5     3711.30     3949.25    131.51 o 
   2   2   5     4262.80     4655.02    152.97 o 
   3   2   5      711.05      712.86     39.94 o 
   4   2   5     2347.52     2206.27     89.13 o 
   5   2   5     5696.32     5608.63    243.94 o 
   6   2   5     1197.14     1195.54     88.21 o 
   7   2   5      387.19      455.34     72.96 o 
  -7   3   5      649.61      583.26     75.40 o 
  -6   3   5      706.76      724.19     63.68 o 
  -5   3   5     2879.66     2834.15    119.24 o 
  -4   3   5    10055.73    10074.25    279.44 o 
  -3   3   5     2357.54     2337.91     80.70 o 
  -2   3   5      126.62      121.54     11.81 o 
  -1   3   5        0.57       -5.13      9.71 o 
   0   3   5     7161.60     7278.24    230.51 o 
   1   3   5    18094.66    18453.68    738.61 o 
   2   3   5    10520.20    10910.17    413.13 o 
   3   3   5     2875.95     2836.73    105.34 o 
   4   3   5      633.35      616.76     63.20 o 
   5   3   5       85.89       97.41     36.65 o 
   6   3   5     1774.06     1713.64    127.55 o 
   7   3   5      970.88     1163.37    113.48 o 
  -7   4   5      219.99      210.07     54.39 o 
  -6   4   5      117.03       67.05     40.62 o 
  -5   4   5      158.67       89.67     25.05 o 
  -4   4   5        2.24        4.24     14.77 o 
  -3   4   5     2614.38     2595.65     96.53 o 
  -2   4   5     2096.12     2156.52     65.53 o 
  -1   4   5     1450.81     1378.98     45.80 o 
   0   4   5     6907.10     6858.40    234.98 o 
   1   4   5     1907.74     1852.56     74.25 o 
   2   4   5      675.65      578.62     51.64 o 
   3   4   5      117.90       94.81     28.98 o 
   4   4   5      528.72      633.88     66.74 o 
   5   4   5     2812.02     2844.49    173.64 o 
   6   4   5      511.16      470.04     72.92 o 
  -7   5   5        2.82        6.07     42.09 o 
  -6   5   5        2.01      -18.05     39.94 o 
  -5   5   5        1.64      -13.36     23.79 o 
  -4   5   5        0.01      -14.99     17.28 o 
  -3   5   5       71.48       49.74     18.03 o 
  -2   5   5      146.19      133.71     20.62 o 
  -1   5   5       24.61       24.77     11.89 o 
   0   5   5      943.87      898.08     35.80 o 
   1   5   5      781.33      795.08     42.67 o 
   2   5   5        0.85       20.26     42.53 o 
   3   5   5      125.34       95.61     31.99 o 
   4   5   5      228.71      177.67     43.02 o 
   5   5   5       67.45       56.86     39.04 o 
   6   5   5        1.24       -5.00     43.13 o 
  -6   6   5      632.05      685.57     86.12 o 
  -5   6   5        0.43        0.49     24.37 o 
  -4   6   5      222.60      176.39     58.76 o 
  -3   6   5      307.36      239.82     31.59 o 
  -2   6   5     2839.59     2740.55     96.55 o 
  -1   6   5     1490.33     1348.57     49.21 o 
   0   6   5     2330.60     2263.93     69.76 o 
   1   6   5      236.49      224.25     26.25 o 
   2   6   5      593.74      561.28     63.14 o 
   3   6   5       34.00       19.12     27.51 o 
   4   6   5     1391.79     1400.69    199.12 o 
   5   6   5      791.60      726.17     85.96 o 
   6   6   5      119.84      153.79     94.94 o 
  -6   7   5      487.94      498.09     62.19 o 
  -5   7   5     1063.96     1201.22     79.07 o 
  -4   7   5     3125.96     3296.32    139.19 o 
  -3   7   5     1001.50      892.71     59.62 o 
  -2   7   5      482.68      416.08     51.73 o 
  -1   7   5      127.03       86.74     18.38 o 
   0   7   5     4089.43     4100.04    151.20 o 
   1   7   5     2391.35     2356.11     87.58 o 
   2   7   5     6376.81     6118.88    362.60 o 
   3   7   5     2478.24     2339.54    136.18 o 
   4   7   5        1.38       -5.97     36.11 o 
   5   7   5       20.97      -18.15     40.48 o 
  -5   8   5       28.28      -28.92     31.06 o 
  -4   8   5        3.54      -10.60     26.80 o 
  -3   8   5     1163.42     1264.57     75.48 o 
  -2   8   5     4225.58     4180.56    163.15 o 
  -1   8   5     1520.08     1643.62     84.91 o 
   0   8   5     2608.64     2581.55     97.39 o 
   1   8   5     1527.33     1585.46     69.67 o 
   2   8   5      168.43      151.08     34.17 o 
   3   8   5      416.56      389.20     65.07 o 
   4   8   5     1266.54     1280.45    109.19 o 
  -5   9   5      378.02      283.62     55.69 o 
  -4   9   5      819.36      850.19     99.10 o 
  -3   9   5      246.92      208.45     43.59 o 
  -2   9   5        2.10      -26.46     33.00 o 
  -1   9   5        3.19      -27.21     30.02 o 
   0   9   5      205.13      200.20     32.12 o 
   1   9   5     2069.90     2112.59    182.41 o 
   2   9   5      808.67      838.77     68.87 o 
   3   9   5       43.44       13.83     40.33 o 
   4   9   5      281.06      288.03     69.07 o 
  -3  10   5      155.90      103.57     53.38 o 
  -2  10   5      113.55       98.22     49.95 o 
  -1  10   5        0.02      -30.13     38.76 o 
   0  10   5      103.81      183.81     77.93 o 
   1  10   5        3.73       39.45     35.31 o 
   2  10   5        0.80      -17.62     32.14 o 
   3  10   5        0.89      -23.44     44.81 o 
  -1  11   5        7.13       29.16     68.05 o 
   0  11   5      992.22     1185.98    175.22 o 
  -8   0   6      618.77      432.51    112.28 o 
  -7   0   6     1534.25     1299.88    142.41 o 
  -6   0   6     1212.41     1175.29    129.53 o 
  -5   0   6      115.46       71.86     30.03 o 
  -4   0   6      206.59      173.27     43.58 o 
  -3   0   6     9982.14     9951.20    631.35 o 
  -2   0   6    32441.11    32793.58    967.84 o 
  -1   0   6    10509.93     9923.02    542.36 o 
   0   0   6     4562.52     4463.17    205.72 o 
   1   0   6        2.78      186.56     36.86 o 
   2   0   6      756.62      762.86     71.45 o 
   3   0   6     8061.24     8165.92    441.58 o 
   4   0   6     9789.91    10787.87    577.35 o 
   5   0   6      316.15      277.53     46.67 o 
   6   0   6      939.07      934.93    137.31 o 
   7   0   6      477.66      688.42    151.00 o 
  -8   1   6        4.82       -9.64     72.50 o 
  -7   1   6      161.64       27.45     45.21 o 
  -6   1   6     1206.01     1156.82     72.92 o 
  -5   1   6     3171.88     3286.12    133.16 o 
  -4   1   6     2212.46     2203.00     79.79 o 
  -3   1   6     1347.53     1262.65     43.52 o 
  -2   1   6     3860.55     4050.84    106.28 o 
  -1   1   6     2895.92     2862.95     77.42 o 
   0   1   6     6508.30     6413.80    174.97 o 
   1   1   6     2182.28     2159.35     81.21 o 
   2   1   6    15235.75    15629.31    655.87 o 
   3   1   6     3800.99     3901.04    136.85 o 
   4   1   6      169.76      126.83     25.57 o 
   5   1   6        0.33      -22.13     23.16 o 
   6   1   6      544.82      537.79    118.88 o 
  -7   2   6       92.14       50.36     35.12 o 
  -6   2   6      198.00      179.06     60.77 o 
  -5   2   6       97.72       53.93     27.14 o 
  -4   2   6      215.67      195.77     26.64 o 
  -3   2   6       94.52       77.39     13.58 o 
  -2   2   6     1259.50     1207.65     48.89 o 
  -1   2   6     1918.83     1782.45     81.36 o 
   0   2   6      478.04      472.91     32.49 o 
   1   2   6      171.47      167.64     21.97 o 
   2   2   6       47.46       25.34     15.46 o 
   3   2   6      252.81      282.20     47.71 o 
   4   2   6     1094.43     1203.79     78.21 o 
   5   2   6       65.82       47.12     33.96 o 
   6   2   6      119.64      131.42     43.39 o 
  -7   3   6       26.46        1.03     37.65 o 
  -6   3   6       91.40       58.04     30.90 o 
  -5   3   6      562.77      572.38     64.49 o 
  -4   3   6      442.63      450.69     36.65 o 
  -3   3   6      128.66      105.69     19.24 o 
  -2   3   6      187.41      197.94     23.08 o 
  -1   3   6      151.89      121.17     18.71 o 
   0   3   6     1141.91     1059.31     44.66 o 
   1   3   6     1455.14     1287.92     58.39 o 
   2   3   6     1211.38     1118.49     53.74 o 
   3   3   6       57.46       85.21     27.54 o 
   4   3   6       17.57        8.18     29.38 o 
   5   3   6        4.16      -10.13     28.89 o 
   6   3   6      363.67      365.86     62.65 o 
  -7   4   6      666.49      656.88     84.92 o 
  -6   4   6      536.17      577.70     75.13 o 
  -5   4   6        4.52        7.74     19.54 o 
  -4   4   6      261.13      179.73     26.57 o 
  -3   4   6     4649.04     4478.83    140.15 o 
  -2   4   6     7989.94     8430.91    272.21 o 
  -1   4   6     5090.47     5270.75    155.75 o 
   0   4   6     3647.10     3426.73    143.36 o 
   1   4   6      199.53      213.03     46.91 o 
   2   4   6      823.53      726.34     57.59 o 
   3   4   6     1414.16     1537.37     93.65 o 
   4   4   6     5123.94     4899.45    223.99 o 
   5   4   6      672.49      751.22     82.22 o 
   6   4   6      146.35      117.17     50.59 o 
  -7   5   6      228.72      279.44     64.15 o 
  -6   5   6      841.14      946.13    121.35 o 
  -5   5   6     2714.27     2833.42    123.90 o 
  -4   5   6     1961.45     1965.46     79.51 o 
  -3   5   6      912.09      903.46     48.36 o 
  -2   5   6     2282.85     2084.20     78.71 o 
  -1   5   6     1363.05     1363.56     54.32 o 
   0   5   6     4957.01     4823.79    144.98 o 
   1   5   6     2479.60     2480.53    126.08 o 
   2   5   6     9954.91     9846.96    482.21 o 
   3   5   6     3708.24     3713.95    184.94 o 
   4   5   6      377.19      345.09     85.30 o 
   5   5   6        3.91      -12.36     35.18 o 
   6   5   6      713.22      617.73     88.46 o 
  -6   6   6      345.64      412.54     69.71 o 
  -5   6   6      168.35      189.56     37.45 o 
  -4   6   6      242.75      189.80     35.68 o 
  -3   6   6     1388.22     1234.31     59.54 o 
  -2   6   6     5499.58     5985.52    192.53 o 
  -1   6   6     3203.57     3288.61    132.69 o 
   0   6   6     1212.07     1162.42     51.57 o 
   1   6   6       40.39       -9.84     23.39 o 
   2   6   6        7.00       19.78     26.57 o 
   3   6   6     1672.80     1537.42    104.22 o 
   4   6   6     2635.24     2567.05    147.59 o 
   5   6   6      224.46      254.35     59.34 o 
  -6   7   6      136.54      160.38     45.56 o 
  -5   7   6       48.23       44.74     32.36 o 
  -4   7   6       97.14       98.79     31.51 o 
  -3   7   6      381.50      460.45     50.72 o 
  -2   7   6      115.20       69.51     24.31 o 
  -1   7   6      465.98      427.82     47.34 o 
   0   7   6       58.62       13.32     16.14 o 
   1   7   6        1.98       11.26     28.60 o 
   2   7   6     1332.54     1384.83     96.78 o 
   3   7   6      595.05      712.66     82.89 o 
   4   7   6        1.79      -41.75     35.93 o 
   5   7   6        0.01      -14.66     40.02 o 
  -5   8   6       22.79      -17.59     32.57 o 
  -4   8   6        4.48      -21.62     27.27 o 
  -3   8   6      768.78      908.57     68.93 o 
  -2   8   6      158.61       52.53     36.92 o 
  -1   8   6        3.58      -31.03     24.16 o 
   0   8   6      566.14      525.00     52.76 o 
   1   8   6        0.86       10.57     20.71 o 
   2   8   6      491.29      428.74     64.66 o 
   3   8   6        4.54       19.49     41.14 o 
   4   8   6      222.85       95.75     50.42 o 
  -4   9   6      676.23      768.23    124.04 o 
  -3   9   6      215.86      127.18     70.28 o 
  -2   9   6       46.43       15.03     40.73 o 
  -1   9   6      184.16      113.26     45.62 o 
   0   9   6      494.52      468.40    103.28 o 
   1   9   6     1090.38     1124.72     64.67 o 
   2   9   6     1951.91     1866.05    315.78 o 
   3   9   6      301.24      309.80    122.77 o 
  -3  10   6     1058.81     1348.30    127.36 o 
  -2  10   6     1377.46     1506.74    117.55 o 
  -1  10   6     1356.33     1545.18    185.84 o 
   0  10   6     1152.46     1166.26    170.44 o 
   1  10   6       10.67       20.47     42.08 o 
   2  10   6      313.92      228.40     74.29 o 
  -7   1   7      196.41       58.90     48.36 o 
  -6   1   7      324.03      346.92     70.93 o 
  -5   1   7     1578.47     1507.20     80.57 o 
  -4   1   7     2080.22     2039.74     79.31 o 
  -3   1   7      475.15      483.83     26.02 o 
  -2   1   7      312.16      331.40     38.57 o 
  -1   1   7     1225.76     1105.16     59.69 o 
   0   1   7     1232.42     1175.40     45.35 o 
   1   1   7     6636.11     6655.50    432.75 o 
   2   1   7     3697.66     3643.41    128.84 o 
   3   1   7       10.34       18.33     21.61 o 
   4   1   7      104.68       39.17     21.71 o 
   5   1   7       83.36       68.81     36.46 o 
   6   1   7      737.63      807.74    162.30 o 
  -7   2   7      764.15      772.45     88.95 o 
  -6   2   7      235.47      214.60     40.98 o 
  -5   2   7      112.72       73.20     28.89 o 
  -4   2   7      690.52      659.35     40.55 o 
  -3   2   7     6660.93     6551.36    188.84 o 
  -2   2   7     5444.14     5562.74    222.38 o 
  -1   2   7    12550.30    12709.30    439.65 o 
   0   2   7    10727.36    10372.22    321.47 o 
   1   2   7      236.16      197.39     26.66 o 
   2   2   7     1693.01     1598.42     70.26 o 
   3   2   7     2210.03     2274.16     92.13 o 
   4   2   7     6083.06     6855.13    288.06 o 
   5   2   7     2888.73     3030.63    385.89 o 
   6   2   7      820.63      854.89     89.24 o 
  -7   3   7      432.98      500.03    102.19 o 
  -6   3   7     1069.01      999.98     74.82 o 
  -5   3   7     3946.82     3978.49    160.09 o 
  -4   3   7     2685.31     2797.39     99.36 o 
  -3   3   7      286.05      321.84     30.96 o 
  -2   3   7       86.44       89.60     19.52 o 
  -1   3   7     2003.94     1985.25     90.97 o 
   0   3   7     6596.47     6749.62    286.93 o 
   1   3   7     9739.41     9744.44    852.74 o 
   2   3   7     3213.54     3170.75    118.02 o 
   3   3   7      608.26      702.28     61.83 o 
   4   3   7      818.69      828.96     78.69 o 
   5   3   7      463.53      491.69     66.41 o 
   6   3   7     1521.42     1439.81    104.42 o 
  -7   4   7      121.21       99.89     48.81 o 
  -6   4   7       34.08       28.11     38.21 o 
  -5   4   7       59.07       31.87     22.94 o 
  -4   4   7      640.87      600.40     51.66 o 
  -3   4   7     2186.05     2132.37     81.47 o 
  -2   4   7      894.59      846.81     44.64 o 
  -1   4   7     2453.09     2372.20     84.58 o 
   0   4   7     2688.12     2745.64    135.62 o 
   1   4   7        1.94       -1.75     15.80 o 
   2   4   7      433.52      371.63     49.58 o 
   3   4   7      157.34      127.38     37.94 o 
   4   4   7     1721.82     1576.51    140.88 o 
   5   4   7     1215.51     1173.03    121.68 o 
   6   4   7      178.63      211.37     60.15 o 
  -6   5   7        1.24      -22.04     35.85 o 
  -5   5   7        5.69       -0.94     24.96 o 
  -4   5   7       26.03        2.64     21.02 o 
  -3   5   7       22.74       -5.32     18.66 o 
  -2   5   7      108.34       75.95     25.61 o 
  -1   5   7      505.52      506.37     63.12 o 
   0   5   7       58.13       52.54     21.81 o 
   1   5   7      100.89       34.16     27.76 o 
   2   5   7      269.03      241.38     43.02 o 
   3   5   7        3.70       -9.67     27.54 o 
   4   5   7      125.11      110.75     44.98 o 
   5   5   7       28.18        1.71     37.34 o 
  -6   6   7       70.15       45.91     59.50 o 
  -5   6   7       32.95       -2.35     28.54 o 
  -4   6   7       54.80       44.61     27.44 o 
  -3   6   7      910.42      887.02     52.54 o 
  -2   6   7     1294.42     1244.96     70.67 o 
  -1   6   7     2174.11     2214.72     84.45 o 
   0   6   7      729.64      705.89     57.24 o 
   1   6   7      233.66      184.81     41.99 o 
   2   6   7        0.70       12.84     29.80 o 
   3   6   7     1121.51     1139.49     93.51 o 
   4   6   7     1393.85     1341.55    107.71 o 
   5   6   7      151.41      109.17     51.89 o 
  -6   7   7      607.87      739.04     76.84 o 
  -5   7   7     1597.10     1635.29     94.07 o 
  -4   7   7      850.58      975.23     76.02 o 
  -3   7   7      243.29      160.02     35.04 o 
  -2   7   7       15.00        2.91     21.98 o 
  -1   7   7     2039.14     1996.89    120.68 o 
   0   7   7     1219.49     1223.74     85.12 o 
   1   7   7     3329.80     3315.15    249.10 o 
   2   7   7     2730.23     2724.71    261.90 o 
   3   7   7       48.54       22.40     36.26 o 
   4   7   7      130.12      125.85     99.03 o 
  -5   8   7       15.61        0.27     36.66 o 
  -4   8   7      258.90      235.13     46.35 o 
  -3   8   7     2475.84     2472.33    116.98 o 
  -2   8   7     1508.21     1539.13    108.59 o 
  -1   8   7     1566.87     1764.62     92.56 o 
   0   8   7     2021.73     1968.40    149.67 o 
   1   8   7       13.62      -25.69     32.70 o 
   2   8   7      364.50      257.39     56.92 o 
   3   8   7     1013.54     1030.83    104.14 o 
   4   8   7     1160.58     1269.22    268.91 o 
  -4   9   7      311.71      367.37     56.54 o 
  -3   9   7       31.13       26.98     40.44 o 
  -2   9   7        0.05      -13.64     38.36 o 
  -1   9   7       21.24      -30.46     38.48 o 
   0   9   7      886.65     1035.66     80.38 o 
   1   9   7     1201.56     1191.35    111.50 o 
   2   9   7      113.17       93.17     50.37 o 
   3   9   7      124.29       78.00     51.06 o 
  -2  10   7        5.60       39.69     50.44 o 
  -1  10   7       18.49      -28.69     43.23 o 
   0  10   7       50.60       44.43     45.48 o 
   1  10   7       22.03      -33.59     40.86 o 
  -7   0   8      432.07      354.09    111.47 o 
  -6   0   8       15.08      -45.45     57.03 o 
  -5   0   8       34.71       32.95     28.83 o 
  -4   0   8     1253.24     1214.11     78.04 o 
  -3   0   8     7215.93     7063.78    289.81 o 
  -2   0   8     6259.54     6484.41    264.29 o 
  -1   0   8     5973.24     6157.62    246.31 o 
   0   0   8     1311.99     1209.89     68.26 o 
   1   0   8       64.43       47.32     22.16 o 
   2   0   8     1568.52     1536.42    102.36 o 
   3   0   8    10843.09    11348.04    437.05 o 
   4   0   8     1618.21     1582.60    119.65 o 
   5   0   8      926.18      879.34    101.71 o 
  -7   1   8      284.14      166.67     61.28 o 
  -6   1   8     1361.03     1277.98     81.78 o 
  -5   1   8     1779.55     1881.92     93.58 o 
  -4   1   8      803.13      769.43     44.53 o 
  -3   1   8     2229.40     2253.54     81.00 o 
  -2   1   8       67.08       41.82     16.53 o 
  -1   1   8     5025.07     5023.52    145.34 o 
   0   1   8     1989.14     1919.28     66.96 o 
   1   1   8     7067.04     7251.42    204.14 o 
   2   1   8     5174.66     5446.92    159.40 o 
   3   1   8      908.46      879.50     53.01 o 
   4   1   8       10.46       12.55     21.16 o 
   5   1   8      374.16      360.82     68.49 o 
   6   1   8      452.00      387.07     55.11 o 
  -7   2   8      112.24       36.42     57.11 o 
  -6   2   8        0.72      -14.59     28.52 o 
  -5   2   8      148.14       94.76     55.82 o 
  -4   2   8       79.19       44.38     24.13 o 
  -3   2   8      384.80      375.71     32.83 o 
  -2   2   8     1266.82     1289.23    105.63 o 
  -1   2   8      702.50      680.71     38.72 o 
   0   2   8      114.18      134.89     24.94 o 
   1   2   8        1.84        2.28     16.21 o 
   2   2   8        3.54        0.10     16.02 o 
   3   2   8     1115.96     1012.19     64.75 o 
   4   2   8      181.57      169.05     41.06 o 
   5   2   8       33.09       29.56     34.52 o 
   6   2   8       96.56      103.52     56.06 o 
  -7   3   8       17.88      -34.59     39.97 o 
  -6   3   8      135.73      112.09     37.82 o 
  -5   3   8      170.57      154.48     39.02 o 
  -4   3   8      114.75      105.68     29.24 o 
  -3   3   8      182.36      155.16     25.12 o 
  -2   3   8        0.12      -20.40     13.71 o 
  -1   3   8      168.11      150.45     23.30 o 
   0   3   8      594.88      591.80     47.05 o 
   1   3   8     1148.60     1149.73     58.61 o 
   2   3   8      253.48      204.42     30.46 o 
   3   3   8       80.31       16.48     28.67 o 
   4   3   8       98.79       89.94     43.06 o 
   5   3   8      229.44      246.39     50.16 o 
  -7   4   8      201.09      185.45     81.46 o 
  -6   4   8       13.45      -15.42     34.78 o 
  -5   4   8       21.02       -7.13     27.33 o 
  -4   4   8      940.18      982.57     59.25 o 
  -3   4   8     2589.97     2522.30     94.15 o 
  -2   4   8     2763.35     3153.09    108.81 o 
  -1   4   8     3617.47     3933.61    197.74 o 
   0   4   8      219.41      203.69     76.54 o 
   1   4   8      105.99       81.71     23.88 o 
   2   4   8      307.10      271.79     46.93 o 
   3   4   8     4138.40     4171.07    300.02 o 
   4   4   8     1632.60     1495.16    218.20 o 
   5   4   8      278.00      212.71     84.25 o 
  -6   5   8     1424.98     1492.74    132.77 o 
  -5   5   8     1898.60     1899.01    282.40 o 
  -4   5   8      775.09      777.88     56.31 o 
  -3   5   8     1304.95     1352.93     64.62 o 
  -2   5   8      139.76      149.59     30.75 o 
  -1   5   8     4198.04     4279.72    176.12 o 
   0   5   8     2497.05     2546.65    117.37 o 
   1   5   8     5164.28     5519.27    242.49 o 
   2   5   8     3783.58     3116.70    159.48 o 
   3   5   8      833.03      921.43     80.19 o 
   4   5   8        6.04      -21.25     35.33 o 
   5   5   8      517.23      460.14     76.31 o 
  -6   6   8        1.40       31.03     44.53 o 
  -5   6   8      136.29      112.50     48.76 o 
  -4   6   8      443.50      426.33     50.48 o 
  -3   6   8     2085.47     2119.57    104.26 o 
  -2   6   8     2782.16     2715.65    101.93 o 
  -1   6   8     1628.21     1764.79     74.19 o 
   0   6   8       48.34       23.28     23.22 o 
   1   6   8        1.09       -2.38     28.49 o 
   2   6   8      298.44      316.81     55.97 o 
   3   6   8     2663.80     2452.51    365.56 o 
   4   6   8      488.95      565.89    119.21 o 
  -5   7   8      111.83      121.41     42.29 o 
  -4   7   8      127.10      135.53     37.96 o 
  -3   7   8      132.95       95.02     52.93 o 
  -2   7   8       26.86       -8.98     21.87 o 
  -1   7   8      241.00      191.48     37.37 o 
   0   7   8        7.16       -8.44     23.30 o 
   1   7   8      473.50      488.73     64.62 o 
   2   7   8      821.30      761.12     95.02 o 
   3   7   8       44.05       18.24     38.35 o 
   4   7   8       34.05       79.20     46.43 o 
  -4   8   8      235.66      247.16     46.08 o 
  -3   8   8      244.74      219.77     44.37 o 
  -2   8   8        0.49      -41.62     32.22 o 
  -1   8   8      173.74       99.02     35.62 o 
   0   8   8       97.94       54.71     31.41 o 
   1   8   8      229.59      173.91     56.95 o 
   2   8   8      116.26      123.88     48.90 o 
   3   8   8       67.88       20.04     43.33 o 
  -3   9   8       69.98       35.38     48.85 o 
  -2   9   8      153.28      141.50     53.51 o 
  -1   9   8      337.31      293.65     62.06 o 
   0   9   8      799.15      940.06     90.17 o 
   1   9   8     1711.28     1774.61    310.35 o 
   2   9   8      333.59      273.63     68.09 o 
  -1  10   8     1118.04     1364.32    148.53 o 
  -7   1   9       97.59       35.05     57.20 o 
  -6   1   9      403.41      476.84    137.88 o 
  -5   1   9      844.97      708.58     59.73 o 
  -4   1   9      570.69      614.58     42.62 o 
  -3   1   9       12.87       -0.92     19.79 o 
  -2   1   9      461.29      473.01     43.15 o 
  -1   1   9      236.71      278.04     33.78 o 
   0   1   9     2627.77     2754.87     90.91 o 
   1   1   9     3463.84     3643.96    139.39 o 
   2   1   9      129.08      110.45     25.85 o 
   3   1   9      100.80       94.15     23.03 o 
   4   1   9       32.20       34.53     25.13 o 
   5   1   9      447.99      483.19     75.93 o 
  -7   2   9       89.72       95.52     59.01 o 
  -6   2   9        6.05       -5.47     29.49 o 
  -5   2   9      114.24       95.88     35.89 o 
  -4   2   9     2045.05     2085.40     99.10 o 
  -3   2   9     2379.42     2522.90    108.71 o 
  -2   2   9     3638.02     4013.85    132.51 o 
  -1   2   9     5992.01     5868.84    200.92 o 
   0   2   9      618.50      568.55     35.93 o 
   1   2   9      300.29      299.97     42.23 o 
   2   2   9     1064.05     1069.87     58.82 o 
   3   2   9     3298.38     3325.52    129.45 o 
   4   2   9     3530.81     3294.22    166.46 o 
   5   2   9     1980.92     1792.07    113.37 o 
  -7   3   9      304.52      375.30     70.94 o 
  -6   3   9     1319.03     1287.23    105.50 o 
  -5   3   9     1874.93     1658.70     91.45 o 
  -4   3   9     1107.16     1164.71     71.28 o 
  -3   3   9       14.99       13.24     22.45 o 
  -2   3   9      698.69      718.09     46.39 o 
  -1   3   9     2391.81     2484.92     90.46 o 
   0   3   9     7164.92     7209.46    239.83 o 
   1   3   9     4542.90     4926.06    174.00 o 
   2   3   9      576.37      620.38    103.74 o 
   3   3   9      639.88      800.49    102.76 o 
   4   3   9        0.24       -8.31     34.50 o 
   5   3   9     1290.82     1257.34     94.50 o 
  -6   4   9       61.75       46.40     41.51 o 
  -5   4   9       35.08       14.91     28.28 o 
  -4   4   9     1034.20     1040.76     82.84 o 
  -3   4   9     1052.36      992.71     53.98 o 
  -2   4   9     1212.25     1276.03     60.89 o 
  -1   4   9     1886.41     1881.17     75.97 o 
   0   4   9      351.89      349.80     75.75 o 
   1   4   9      348.90      389.38     51.12 o 
   2   4   9      365.78      284.87     53.71 o 
   3   4   9      760.66      842.87     97.09 o 
   4   4   9     1340.99     1163.44     90.35 o 
   5   4   9      447.94      413.11     70.98 o 
  -6   5   9        0.43       -5.51     38.93 o 
  -5   5   9        6.79       28.90     33.91 o 
  -4   5   9       23.63      -18.29     25.63 o 
  -3   5   9       42.76       31.56     24.24 o 
  -2   5   9       89.04       75.89     24.23 o 
  -1   5   9        6.71      -22.88     17.16 o 
   0   5   9      212.97      149.54     32.49 o 
   1   5   9        9.31       -5.33     27.30 o 
   2   5   9       11.71       14.01     30.08 o 
   3   5   9       29.10        4.71     37.01 o 
   4   5   9       87.77       67.43     41.67 o 
  -5   6   9       44.31       32.56     38.90 o 
  -4   6   9      268.14      339.13     55.10 o 
  -3   6   9      552.81      561.47     51.38 o 
  -2   6   9     1155.27     1305.71     64.95 o 
  -1   6   9      786.33      853.77     53.59 o 
   0   6   9       51.69        5.94     32.04 o 
   1   6   9       10.05      -26.45     30.08 o 
   2   6   9      342.46      349.82     80.40 o 
   3   6   9     1499.19     1417.18    109.53 o 
   4   6   9      247.28      210.06     55.94 o 
  -5   7   9      841.55     1081.03    107.64 o 
  -4   7   9      496.10      493.29     59.45 o 
  -3   7   9       74.28       48.16     27.16 o 
  -2   7   9      711.24      768.12     57.12 o 
  -1   7   9     1099.59     1062.74     97.39 o 
   0   7   9     2341.13     2721.19    122.55 o 
   1   7   9     2931.53     2610.49    148.35 o 
   2   7   9      207.26      182.52     48.86 o 
   3   7   9       77.42       98.41     46.25 o 
  -4   8   9      913.87     1076.80    133.83 o 
  -3   8   9     1196.18     1189.06     84.27 o 
  -2   8   9      954.57     1169.47     85.08 o 
  -1   8   9     1551.39     1662.40    198.79 o 
   0   8   9      337.36      265.98     66.29 o 
   1   8   9      100.38       16.23     36.48 o 
   2   8   9      827.84      937.93    101.44 o 
  -2   9   9        1.74      -48.16     41.28 o 
  -1   9   9      191.42      143.46     54.69 o 
   0   9   9      803.81      781.48     88.22 o 
   1   9   9      335.99      266.31     67.71 o 
  -7   0  10       75.68      -22.60     78.90 o 
  -6   0  10       31.16       -4.29     69.67 o 
  -5   0  10      670.36      576.71    117.14 o 
  -4   0  10     2709.30     2824.92    144.97 o 
  -3   0  10     2657.94     2770.39    142.24 o 
  -2   0  10     2810.35     3337.43    229.90 o 
  -1   0  10      719.85      622.64     94.13 o 
   0   0  10       23.87        1.55     24.16 o 
   1   0  10       11.51       -9.91     23.46 o 
   2   0  10     4286.72     4747.97    208.58 o 
   3   0  10     2076.34     1810.98    104.30 o 
   4   0  10      638.79      645.14     69.61 o 
   5   0  10     1508.75     1773.54    167.37 o 
  -6   1  10      830.51      842.48    106.20 o 
  -5   1  10      523.95      525.30     81.85 o 
  -4   1  10      925.93      956.50     67.81 o 
  -3   1  10      251.46      161.21     32.23 o 
  -2   1  10     1484.08     1452.15     93.38 o 
  -1   1  10     2063.27     2050.54    167.49 o 
   0   1  10     3403.05     3453.77    223.25 o 
   1   1  10     3862.95     3646.04    117.75 o 
   2   1  10     1661.85     1579.20     66.16 o 
   3   1  10      126.44       64.59     21.52 o 
   4   1  10      403.41      392.08     46.57 o 
   5   1  10      234.88      205.82     42.59 o 
  -6   2  10       12.78        7.73     32.10 o 
  -5   2  10       25.67      -11.37     29.86 o 
  -4   2  10       84.66       24.00     38.16 o 
  -3   2  10      481.12      361.92     66.15 o 
  -2   2  10      842.45      958.09     64.29 o 
  -1   2  10       16.42       13.22     21.84 o 
   0   2  10        6.58      -29.39     19.59 o 
   1   2  10       92.15       41.03     19.72 o 
   2   2  10      483.86      501.94     40.27 o 
   3   2  10      473.85      403.13     57.60 o 
   4   2  10       35.67       -9.81     58.69 o 
   5   2  10       65.54       41.15     36.19 o 
  -6   3  10       72.43       18.43     36.25 o 
  -5   3  10       40.99       58.42     31.75 o 
  -4   3  10       72.54       41.02     29.91 o 
  -3   3  10        0.49        0.37     24.35 o 
  -2   3  10      114.45       89.74     27.38 o 
  -1   3  10      274.75      280.98     57.02 o 
   0   3  10      532.00      566.98     74.81 o 
   1   3  10      156.14      136.62     49.56 o 
   2   3  10       28.90      -42.30     28.42 o 
   3   3  10      106.25       86.16     39.71 o 
   4   3  10       51.63       46.92     39.43 o 
  -6   4  10        4.49      -28.88     32.04 o 
  -5   4  10      391.83      440.52     77.05 o 
  -4   4  10     1191.28     1222.06     79.10 o 
  -3   4  10     1212.51     1295.43     75.41 o 
  -2   4  10     1714.68     1966.10     84.41 o 
  -1   4  10      364.88      295.64     35.66 o 
   0   4  10       12.46        9.53     32.13 o 
   1   4  10       19.73      -14.28     29.19 o 
   2   4  10     1592.17     1628.52    128.89 o 
   3   4  10     1552.65     1468.46    102.18 o 
   4   4  10      346.33      279.89     60.28 o 
  -5   5  10      679.85      746.23     73.16 o 
  -4   5  10      971.19     1069.55     84.34 o 
  -3   5  10      191.26      210.36     41.82 o 
  -2   5  10     1110.84     1121.69     59.85 o 
  -1   5  10     2213.62     2301.26    123.85 o 
   0   5  10     3603.75     3737.45    280.17 o 
   1   5  10     3622.68     3474.96    175.35 o 
   2   5  10     1560.13     1555.28    104.86 o 
   3   5  10      101.33      108.85     43.34 o 
   4   5  10      532.32      452.99     77.56 o 
  -5   6  10      107.34      112.10     55.01 o 
  -4   6  10      562.12      541.78     63.34 o 
  -3   6  10     1313.18     1366.68     71.07 o 
  -2   6  10     1717.49     1846.84     83.15 o 
  -1   6  10      319.37      256.59     44.23 o 
   0   6  10        7.17      -25.03     35.01 o 
   1   6  10        0.72       -3.91     33.12 o 
   2   6  10     1361.25     1269.96    104.83 o 
   3   6  10     1014.06     1144.92    109.66 o 
  -4   7  10       55.84       61.03     57.31 o 
  -3   7  10       25.97      -27.71     25.97 o 
  -2   7  10       51.93       16.18     31.10 o 
  -1   7  10       35.49       30.13     29.68 o 
   0   7  10      141.28      101.10     45.93 o 
   1   7  10      547.85      622.02     81.14 o 
   2   7  10      269.36      187.61     53.81 o 
  -3   8  10       23.80       14.30     41.33 o 
  -2   8  10       34.28       43.29     36.56 o 
  -1   8  10      105.78       81.13     38.84 o 
   0   8  10        9.88       26.34     45.33 o 
   1   8  10      194.26      194.21     54.69 o 
  -6   1  11      337.40      183.00     66.45 o 
  -5   1  11      378.42      391.91     55.15 o 
  -4   1  11       24.57       11.81     27.22 o 
  -3   1  11      143.05      128.09     31.63 o 
  -2   1  11      114.66       74.48     33.33 o 
  -1   1  11      975.46      957.99     73.01 o 
   0   1  11     2506.73     2551.05    206.82 o 
   1   1  11      402.49      372.25     44.28 o 
   2   1  11       39.59       29.34     22.84 o 
   3   1  11       88.52       50.17     25.49 o 
   4   1  11      127.21      115.10     36.33 o 
  -6   2  11       11.15      -12.07     31.42 o 
  -5   2  11      743.14      789.61     67.51 o 
  -4   2  11     1837.91     1912.22     97.99 o 
  -3   2  11     2341.69     2454.05    111.69 o 
  -2   2  11     2445.46     2347.69    132.45 o 
  -1   2  11      581.49      527.25     65.15 o 
   0   2  11       85.37       34.50     25.71 o 
   1   2  11      891.56      964.19     59.24 o 
   2   2  11     1581.09     1616.86     69.42 o 
   3   2  11     1937.68     1681.20    103.26 o 
   4   2  11     1884.11     1894.10     96.90 o 
  -6   3  11      592.75      554.04     65.83 o 
  -5   3  11      748.53      828.04     80.53 o 
  -4   3  11      218.99      190.25     41.75 o 
  -3   3  11       49.81       17.00     26.45 o 
  -2   3  11      363.41      310.12     43.00 o 
  -1   3  11     2459.34     2599.66    140.41 o 
   0   3  11     4181.45     4379.37    165.33 o 
   1   3  11     1378.72     1239.19     69.97 o 
   2   3  11      582.15      608.55    116.17 o 
   3   3  11      163.46       90.12     40.54 o 
   4   3  11      489.91      486.19    149.46 o 
  -5   4  11      184.28      149.57     44.83 o 
  -4   4  11      477.30      596.81    118.16 o 
  -3   4  11      582.68      692.43     63.55 o 
  -2   4  11      820.34      881.69     93.32 o 
  -1   4  11      757.27      838.93     69.12 o 
   0   4  11        0.29      -38.90     25.93 o 
   1   4  11      345.09      291.85     62.94 o 
   2   4  11      370.09      316.18     57.01 o 
   3   4  11      840.04      899.79     91.97 o 
  -5   5  11        9.62      -34.53     36.16 o 
  -4   5  11        0.22       -6.91     31.03 o 
  -3   5  11       11.08      -21.53     27.07 o 
  -2   5  11       60.32       55.73     31.66 o 
  -1   5  11        9.84      -36.15     27.05 o 
   0   5  11        2.39        2.52     32.92 o 
   1   5  11        0.16      -10.18     35.07 o 
   2   5  11        5.95      -18.82     34.09 o 
   3   5  11      159.27      143.24     50.31 o 
  -4   6  11      293.01      290.49     52.61 o 
  -3   6  11      629.00      870.70     97.97 o 
  -2   6  11      638.71      801.22     61.65 o 
  -1   6  11        0.96        0.08     27.74 o 
   0   6  11        0.29      -30.24     35.50 o 
   1   6  11       63.57       74.11     43.61 o 
   2   6  11     1019.24     1201.48    111.65 o 
  -3   7  11       21.84       -3.60     36.63 o 
  -2   7  11      255.16      188.04     55.10 o 
  -1   7  11      872.48      969.59     80.98 o 
   0   7  11     2158.60     2266.70    140.13 o 
   1   7  11      738.93      652.69     82.72 o 
  -1   8  11      498.40      496.82     63.67 o 
  -6   0  12       72.46       32.81     87.98 o 
  -5   0  12      915.99     1015.45    156.92 o 
  -4   0  12     1602.22     1595.08    163.48 o 
  -3   0  12     2351.52     2630.05    217.59 o 
  -2   0  12     1473.20     1383.72    137.88 o 
  -1   0  12       41.75       -3.56     41.96 o 
   0   0  12       17.20       -7.53     44.07 o 
   1   0  12     1743.18     1638.17    144.68 o 
   2   0  12     2270.97     2202.39    123.98 o 
   3   0  12      690.11      746.07     79.63 o 
  -5   1  12      309.22      419.86     76.36 o 
  -4   1  12      275.49      192.82     42.41 o 
  -3   1  12      139.59      153.11     59.95 o 
  -2   1  12      939.48      989.28     94.60 o 
  -1   1  12     1603.39     1574.69    103.21 o 
   0   1  12     1974.82     1808.31    152.38 o 
   1   1  12     1608.79     1556.03    100.88 o 
   2   1  12      559.24      618.32     58.31 o 
   3   1  12      191.02      195.22     36.01 o 
  -5   2  12       15.10       16.23     31.28 o 
  -4   2  12       85.50       70.95     34.11 o 
  -3   2  12      321.26      322.15     48.54 o 
  -2   2  12      106.18       25.83     37.70 o 
  -1   2  12        2.11      -20.42     29.78 o 
   0   2  12       87.91      130.26     49.94 o 
   1   2  12       32.58       35.41     32.36 o 
   2   2  12      396.27      389.62     49.60 o 
   3   2  12       90.34       68.92     42.83 o 
  -5   3  12       70.81       26.77     38.99 o 
  -4   3  12       13.28       36.89     32.80 o 
  -3   3  12       32.61        0.22     27.25 o 
  -2   3  12      161.16      155.28     45.85 o 
  -1   3  12      384.20      402.47     96.68 o 
   0   3  12      238.06      329.74    107.50 o 
   1   3  12       45.97        3.71     28.08 o 
   2   3  12       46.04       40.38     37.58 o 
   3   3  12       13.79       24.93     40.75 o 
  -5   4  12      409.52      431.31     61.89 o 
  -4   4  12      699.74      798.51     82.20 o 
  -3   4  12     1144.31     1308.39     83.98 o 
  -2   4  12      640.98      626.16     61.52 o 
  -1   4  12       13.26       12.28     34.93 o 
   0   4  12       18.10      -19.03     30.38 o 
   1   4  12      696.97      765.65     84.70 o 
   2   4  12     1272.90     1284.87     98.23 o 
   3   4  12      451.00      521.61     77.28 o 
  -4   5  12      193.16      140.56     54.86 o 
  -3   5  12       79.56       39.57     35.43 o 
  -2   5  12      679.65      845.78     73.00 o 
  -1   5  12     1424.43     1577.56    106.49 o 
   0   5  12     1894.86     1840.46    119.28 o 
   1   5  12     1614.64     1631.31    112.87 o 
   2   5  12      570.59      529.99     77.20 o 
  -3   6  12      824.42     1052.00     87.84 o 
  -2   6  12      450.78      423.71     57.71 o 
  -1   6  12       24.81      -30.86     52.90 o 
   0   6  12       28.42       31.26     50.27 o 
   1   6  12      231.77      142.83     51.85 o 
  -2   7  12       22.05       -1.35     38.26 o 
  -1   7  12       52.85      112.30     52.36 o 
   0   7  12      153.87      167.88     52.59 o 
  -5   1  13       82.36       29.44     50.46 o 
  -4   1  13        5.23      -21.16     41.41 o 
  -3   1  13       20.17       12.66     41.84 o 
  -2   1  13      231.80      240.85     57.42 o 
  -1   1  13     1211.01     1119.76     87.32 o 
   0   1  13      697.20      816.53     85.18 o 
   1   1  13       99.00      147.54     46.80 o 
   2   1  13       88.92      101.77     43.54 o 
   3   1  13        3.53      -11.71     39.31 o 
  -5   2  13      446.11      551.65     65.85 o 
  -4   2  13     1239.39     1507.37     94.54 o 
  -3   2  13     1613.80     1579.71    145.21 o 
  -2   2  13      905.49      975.75     99.88 o 
  -1   2  13       79.18       60.31     39.02 o 
   0   2  13      353.98      471.06    122.08 o 
   1   2  13     1228.19     1297.42    175.91 o 
   2   2  13     1428.14     1262.86    132.61 o 
  -4   3  13        2.80       11.15     32.32 o 
  -3   3  13       88.93       70.82     47.68 o 
  -2   3  13      567.48      691.45     98.47 o 
  -1   3  13     1708.78     1778.31    219.90 o 
   0   3  13     1293.17     1326.59    147.72 o 
   1   3  13      505.39      616.16    113.74 o 
   2   3  13      265.13      213.31     80.56 o 
  -4   4  13      266.57      409.60     59.21 o 
  -3   4  13      251.66      248.70     48.40 o 
  -2   4  13      329.73      368.80     69.58 o 
  -1   4  13       87.98       76.78     46.34 o 
   0   4  13      109.90      119.98     61.73 o 
   1   4  13      194.30      225.21     79.96 o 
   2   4  13      283.20      247.86     65.37 o 
  -3   5  13        5.01       -9.81     33.58 o 
  -2   5  13        0.37      -20.66     44.21 o 
  -1   5  13        0.49      -69.26     46.18 o 
   0   5  13        0.44      -50.14     50.71 o 
   1   5  13        4.47      -12.02     39.86 o 
  -1   6  13        0.18      -15.39     51.85 o 
  -4   0  14      673.32      643.94    133.42 o 
  -3   0  14     1190.22     1357.80    179.27 o 
  -2   0  14      432.88      502.18    106.04 o 
  -1   0  14       62.88       43.91     58.41 o 
   0   0  14      247.58      212.81     79.55 o 
   1   0  14     1259.85     1186.63    131.72 o 
  -4   1  14        0.16       -0.20     44.45 o 
  -3   1  14      275.41      306.49     65.46 o 
  -2   1  14      688.34      881.68     96.91 o 
  -1   1  14      851.86      923.42     95.80 o 
   0   1  14      824.28      878.11     93.28 o 
   1   1  14      689.26      787.41    114.71 o 
  -3   2  14       97.79      131.80     52.66 o 
  -2   2  14        0.18      -35.25     41.68 o 
  -1   2  14       10.52      -33.38     37.08 o 
   0   2  14        0.56       31.72     44.31 o 
   1   2  14      145.25       72.30     42.40 o 
  -3   3  14       26.72       25.06     52.41 o 
  -2   3  14       98.35       17.35     42.22 o 
  -1   3  14      128.58      139.87     48.93 o 
   0   3  14       86.08      102.60     45.58 o 
   1   3  14       65.58        5.59     58.08 o 
  -2   4  14      166.00      198.21     59.18 o 
  -1   4  14       14.44       19.22     44.01 o 
   0   4  14      135.98       91.95     61.08 o 
  -1   1  15      427.47      533.20     79.33 o 
                                                 
